# Supplementary material for: The relationship between plant-eating and hair evacuation in snow leopards (Panthera uncia)
Source: PLoS One. 2020 Jul 31;15(7):e0236635. doi: 10.1371/journal.pone.0236635 (PMC7394552; doi:10.1371/journal.pone.0236635)
Supplement: S1 Dataset — (XLSX) [file pone.0236635.s001.xlsx]

## Sheet: raw data
ID	date	name	scat_weight	undigested	hair	other	plant	memo
1	2018/7/21	Supica	33.5	9.65	7.37	1.43	0.13
2	2018/7/21	Supica	40.42	10.93	7.03	0	0
3	2018/7/23	Supica	22.21	6.42	3.03	0.31	0.045
4	2018/7/24	Supica	28.71	8.45	3.83	2.39	0.071
5	2018/7/25	Supica	20.17	6.57	0.85	1.13	0.56
6	2018/7/26	Supica	29.52	8.16	4.92	2.39	0.088
7	2018/7/27	Supica	26.05	6.84	2.74	2.22	0.018
8	2018/7/28	Supica	23.08	9.19	1.92	0.45	0.15
9	2018/7/29	Supica	30.14	2.9	3.64	0.13	0
10	2018/7/29	Supica	15.95	4.34	2.11	0.23	0.063
11	2018/7/30	Supica	19.15	4.06	2.65	0	0.091
12	2018/8/1	Supica	21.95	4.16	2.65	1.02	0.041	unknown order
13	2018/8/1	Supica	19.19	6.19	0.97	0.9	0.26	unknown order
14	2019/8/1PM	Supica	57.239	2.7043	0.9218	3.6375	0
15	2019/8/2PM	Supica	47.1006	4.6861	2.4052	6.5513	0
16	2019/8/3AM	Supica	3.5313	0	0.2801	0	0
17	2019/8/3PM①	Supica	26.0134	1.107	1.3303	7.5935	0.1623
18	2019/8/3PM②	Supica	2.4735	0.3805	0	18.763	0
19	2019/8/6AM	Supica	45.7203	4.4545	1.8359	0	0.2725
20	2019/8/6PM	Supica	14.0322	0	1.9968	2.0098	0
21	2019/8/7AM	Supica	2.539	0	0.0285	0	0.0243
22	2019/8/7PM	Supica	38.245	1.5615	0.4681	11.3339	0.163
23	2019/8/8AM	Supica	1.6961	0.2287	0	0	0
24	2019/8/8PM	Supica	29.214	1.5522	1.6047	4.8205	0.1661
25	2019/8/9PM	Supica	32.6366	1.3943	2.0372	2.3639	0.0001
26	2019/8/10PM	Supica	54.5181	6.787	1.5055	20.3905	0
27	2019/8/12AM	Supica	23.5213	4.1152	0.1254	0	0
28	2019/8/13PM	Supica	59.3436	9.7035	2.6111	2.8551	0.0206
29	2019/8/14PM	Supica	24.4244	4.2081	2.3977	1.4114	0
30	2018/8/25	Yukko	75.21	7.57	0.84	0	0.54
31	2018/8/26	Yukko	44.16	7.88	2.05	0	0
32	2018/8/27	Yukko	11.77	3.32	1.79	0	0
33	2018/8/28	Yukko	40.08	8.17	1.99	0	0.39
34	2018/8/29	Yukko	36.18	6.46	1.14	0	0.42
35	2018/8/30	Yukko	34.18	5.75	1.42	0	0.67
36	2018/8/31	Yukko	18.09	0.05	6.59	0.15	0.35	unknown order
37	2018/8/31	Yukko	45.13	3.27	0.044	0	0.34	unknown order
38	2018/9/1	Yukko	47.5	4.64	3.27	0	0.12
39	2018/9/2	Yukko	56.12	4.48	2.57	0	1.13
40	2018/9/4	Yukko	77.76	11.37	5.61	0	0.48
41	2018/9/6	Yukko	59.91	7.84	6.39	0	0
42	2019/5/22AM	Yukko	4.205	0	0.9411	0	0
43	2019/5/23AM	Yukko	103.844	1.7773	4.3792	0	0
44	2019/5/24AM	Yukko	6.539	0	0.5345	0	0
45	2019/5/25AM	Yukko	56.627	2.967	0.0106	0	0
46	2019/5/26AM	Yukko	81.101	6.0473	3.3253	0	0
47	2019/5/26PM	Yukko	37.547	0.7032	0.4006	0	0.0148
48	2019/5/27AM	Yukko	5.981	0.0542	1.3839	0	0
49	2019/5/28AM	Yukko	46.219	2.3925	0.7689	0	0
50	2019/5/28PM	Yukko	55.801	1.8914	1.9118	0	0.0007
51	2019/5/29AM	Yukko	61.552	2.3305	0.9163	0	0
52	2019/5/29PM	Yukko	62.631	1.696	5.431	0	0
53	2019/5/30AM	Yukko	4.187	0.2086	0.4934	0	0
54	2019/5/30PM	Yukko	7.424	0.014	1.5324	0	0.0319
55	2019/5/31AM	Yukko	17.666	0	1.9695	0	0.4851
56	2019/6/1AM	Yukko	37.087	1.3652	2.0884	0	0.043
57	2019/6/1PM	Yukko	85.0302	3.7755	1.4752	4.9068	0.0366
58	2019/6/2PM	Yukko	65.5918	2.962	2.0085	7.4152	0.0214
59	2019/6/3AM	Yukko	65.034	4.2435	5.4628	0	0
60	2019/6/4AM	Yukko	16.433	0.4187	3.5488	0	0
61	2019/6/4PM	Yukko	91.011	2.351	4.1931	0	0.2572
62	2019/8/26AM	Yukko	33.126	1.1185	2.6201	0	0.1848
63	2019/8/28AM1	Yukko	51.6765	1.6686	0.2568	0	0	unknown order
64	2019/8/28AM2	Yukko	60.374	6.5336	1.2857	0	0.0882	unknown order
65	2019/8/30AM	Yukko	44.0674	0.4375	4.4717	0	0.2531
66	2019/8/30PM	Yukko	16.1596	0.8852	0.3306	6.4354	0.03
67	2019/8/31AM	Yukko	26.0966	0.3063	0	0	0
68	2019/8/31PM	Yukko	53.8523	2.5385	1.171	0.6157	0.0079
69	2019/9/1AM	Yukko	66.1576	1.9828	1.707	0	0
70	2019/9/2AM	Yukko	20.4725	0.9372	1.9081	0	0.0668
71	2019/9/2PM1	Yukko	39.8382	1.0363	0.7763	8.8562	0	unknown order
72	2019/9/2PM2	Yukko	16.2533	1.2198	1.5684	1.7863	0.0219	unknown order
73	2019/9/4AM1	Yukko	52.102	1.3715	0.6807	0	0	unknown order
74	2019/9/4AM2	Yukko	60.6288	2.0785	2.0852	0	0	unknown order
75	2019/5/23AM	Fubuki	37.343	4.0312	2.2944	0	0.4727
76	2019/5/25AM	Fubuki	41.095	2.8221	7.8978	0	0.0736
77	2019/5/26AM	Fubuki	37.666	6.0476	1.769	0	0
78	2019/5/27AM	Fubuki	35.986	3.0472	1.2444	0	0
79	2019/5/28AM	Fubuki	14.431	0.2392	0.3211	0	0
80	2019/5/29AM	Fubuki	47.419	5.1927	2.5982	0	0.0003
81	2019/5/29PM	Fubuki	24.594	4.8078	2.1904	0	0
82	2019/5/31AM	Fubuki	33.049	3.3769	11.8106	0	0.0078
83	2019/6/2AM	Fubuki	54.118	8.3471	3.7252	0	0.0965
84	2019/6/3AM	Fubuki	18.07	3.4541	0.2164	0	0
85	2019/6/4AM	Fubuki	43.004	8.5009	6.9621	0	0.0822
86	2019/8/26AM	Fubuki	38.8963	6.5319	0.9577	0	0.8008
87	2019/8/27AM	Fubuki	11.702	0.8406	0	0	0
88	2019/8/28AM	Fubuki	43.8647	6.6401	1.3664	0	0.1598
89	2019/8/29AM	Fubuki	37.5464	6.99	1.033	0	0.0978
90	2019/8/30PM	Fubuki	53.7043	3.7414	2.9596	7.3412	0.7075
91	2019/9/1AM	Fubuki	32.0238	4.2013	2.4757	0	0.1053
92	2019/9/2AM	Fubuki	29.9438	4.161	0.6642	0	0.2004
93	2019/9/3AM	Fubuki	30.9755	5.4779	0.933	0	0.3022
94	2019/9/4AM	Fubuki	30.1683	2.0507	0.4253	0	0.2913
95	2019/9/11AM	Akbar	36.2587	5.2116	0.0531	10.3598	0.0742
96	2019/9/12AM	Akbar	26.0413	5.6867	0.205	0	0.3495
97	2019/9/13AM	Akbar	11.2383	4.6225	0.1835	0	0.2212
98	2019/9/14AM	Akbar	67.607	14.7181	0	2.196	0.1149
99	2019/9/15AM	Akbar	64.2413	7.9886	0.1633	9.1341	0.3288
100	2019/9/15PM	Akbar	28.1582	0.6249	0.1838	0	0.3541
101	2019/9/16AM	Akbar	21.8369	2.1574	0.1925	0	0.2387
102	2019/9/16PM	Akbar	3.7786	0	0	2.1231	0
103	2019/9/17AM	Akbar	51.6319	12.9627	0.3426	0	0.3102
104	2019/9/18PM	Akbar	18.9747	2.8506	0.1895	0.7857	0.0444
105	2019/9/19PM	Akbar	42.3148	17.8879	0	7.9985	0
106	2019/9/20AM	Akbar	22.8193	9.4292	0.4784	0	0
107	2019/9/21AM1	Akbar	56.8931	9.2908		1.3143	0.0213
108	2019/9/21AM2	Akbar	21.7956	11.8525	0.0403	2.6099	0
109	2019/9/22AM	Akbar	9.2536	3.473	0	0	0
110	2019/9/23AM	Akbar	44.7491	10.7778	0.3909	0	0
111	2019/9/24AM	Akbar	56.8184	21.3394	0.191	0.1219	0.1388
112	2019/9/25AM	Akbar	14.0854	2.1705	0.0947	0	0.1493
113	2019/9/11AM	Sizim	NA	2.9921	0.0237	0	0
114	2019/9/12AM	Sizim	51.6404	13.6352	4.165	0.2949	0.1959
115	2019/9/13AM	Sizim	20.1925	8.805	1.4986	0	0
116	2019/9/14AM	Sizim	NA	4.3162	0.8499	0	0.0769
117	2019/9/14PM	Sizim	NA	13.8974	0.9892	0	0.1446
118	2019/9/15AM	Sizim	NA	0.0767	0.7416	0	0.0806
119	2019/9/16AM	Sizim	30.8575	40.376	1.5692	0	0
120	2019/9/17AM	Sizim	28.119	13.8865	0.6515	0	0.0017
121	2019/9/17PM	Sizim	NA	7.387	0.78	0	0
122	2019/9/18AM	Sizim	27.5033	18.7837	0.8577	0	0.1947
123	2019/9/18PM	Sizim	16.618	1.6342	1.7137	1.3968	0.2693
124	2019/9/19AM	Sizim	25.7431	3.3965	1.2615	0	0.0587
125	2019/9/20AM	Sizim	25.7163	13.4395	0.8741	0	0.1332
126	2019/9/21AM	Sizim	18.3994	2.1659	0.5263	0	0.4488
127	2019/9/22AM	Sizim	15.7183	2.1539	1.0937	0	0
128	2019/9/23AM	Sizim	21.7914	5.4354	1.8573	0	0.0567
129	2019/9/24AM	Sizim	53.7864	25.9951	0.9038	0	0.0508
130	2019/9/25AM	Sizim	15.5271	4.1816	0.9355	0	0
131	2019/10/4AM	Asahi	73.233	1.2139	30.527	0	0.047	rabbit
132	2019/10/4PM	Asahi	22.3208	2.171	0.0821	0	0
133	2019/10/5AM	Asahi	63.4041	7.8508	1.527	0	0.2348
134	2019/10/5PM	Asahi	13.831	3.4236	0.8639	0	0.1438
135	2019/10/6AM	Asahi	32.826	2.5357	0	0	0.6509	straw
136	2019/10/6PM	Asahi	31.1441	6.3657	0.3805	0.7489	1.1999	straw
137	2019/10/7AM	Asahi	15.9812	0.7703	0.0433	0	2.2323	straw
138	2019/10/7PM1	Asahi	25.773	7.927	0.7854	0	0.1018
139	2019/10/7PM2	Asahi	57.4594	0.1406	0.3951	0.438	0
140	2019/10/8AM	Asahi	49.6516	5.5947	0.0475	0	0.4686	straw
141	2019/10/9AM	Asahi	33.7875	2.1433	2.4007	1.251	1.5661	straw
142	2019/10/9PM	Asahi	2.4361	0	0.7219	0	0
143	2019/10/10AM	Asahi	104.952	17.392	4.1035	0	0.0785	rabbit
144	2019/10/10PM	Asahi	9.1882	0.9542	2.6944	0	0.0747	rabbit
145	2019/10/11AM	Asahi	63.33	2.653	14.5441	0	0.1376	rabbit
146	2019/10/12AM	Asahi	55.3878	1.2405	0.2586	1.3942	0.3085
147	2019/10/13-14	Asahi	NA	NA	NA	NA	NA	scat of two days merged
148	2019/10/15AM	Asahi	10.9962	0.1566	0.0468	1.5022	0.0219
149	2019/10/16AM	Asahi	52.2011	4.7138	0.2614	0.0669	0.0202
150	2019/10/4AM	Mirucha	NA	NA	NA	NA	NA	rabbit
151	2019/10/4PM	Mirucha	23.2358	1.9278	1.8533	0.1307	0.0239
152	2019/10/5PM1	Mirucha	37.3247	3.2698	0.2321	0.1693	0.0218
153	2019/10/5PM2	Mirucha	3.7153	1.128	0.0859	0	0
154	2019/10/6PM	Mirucha	43.8376	8.0928	1.5796	0.5675	1.4681	straw
155	2019/10/7PM	Mirucha	44.3556	4.5187	2.3358	0	1.8443	straw
156	2019/10/8AM	Mirucha	37.6933	2.5796	0.6118	0	0.565	straw
157	2019/10/8PM	Mirucha	1.4829	0	0	0.1415	0.015
158	2019/10/9PM1	Mirucha	12.02	0	2.4124	0.2271	0.0626
159	2019/10/10AM	Mirucha	NA	NA	NA	NA	NA	rabbit
160	2019/10/10PM1	Mirucha	15.7745	2.045	4.8242	0	0.034	rabbit
161	2019/10/10PM2	Mirucha	9.3539	0.3711	3.1975	0.103	0.0152
162	2019/10/10PM3	Mirucha	1.7951	0	0.3691	0	0
163	2019/10/11PM	Mirucha	32.7517	4.8644	1.1393	0.7656	0.0468
164	2019/10/13-14	Mirucha	NA	NA	NA	NA	NA	scat of two days merged
165	2019/10/14PM2	Mirucha	2.4392	0	0.1247	0.1069	0.0244
166	2019/10/15PM	Mirucha	24.7386	0	3.2384	1.0561	0.048
167	2019/10/4AM	Mimi	52.793	17.0043	0.2587	0	0.4062	rabbit
168	2019/10/4PM1	Mimi	22.6463	5.5499	0.231	0.0547	0
169	2019/10/4PM2	Mimi	6.205	1.7476	0	0	0
170	2019/10/5AM	Mimi	72.7911	15.1392	0.0933	0	0.0563
171	2019/10/5PM1	Mimi	6.0015	1.2435	0.3975	0.1064	0.0074
172	2019/10/5PM2	Mimi	4.1935	1.1006	0.0759	0	0
173	2019/10/6AM	Mimi	88.7343	27.8411	0.0253	0	0.9969	straw
174	2019/10/6PM	Mimi	14.793	2.9559	0.2192	0	0.2906	straw
175	2019/10/7AM	Mimi	48.7535	14.2682	0.1809	0	0.7031	straw
176	2019/10/7PM	Mimi	17.1611	2.4002	0.7816	0	0.3498	straw
177	2019/10/8AM	Mimi	60.7921	17.2933	0.1612	0	0.625	straw
178	2019/10/8PM1	Mimi	5.8547	0.9778	0.449	0	0.4751	straw
179	2019/10/8PM2	Mimi	0.2906	0	0.0305	0.2718	0
180	2019/10/9PM1	Mimi	18.3104	1.8608	1.9984	0	0.06
181	2019/10/9PM2	Mimi	3.4028	0	0.1301	0	0
182	2019/10/9PM3	Mimi	5.2692	1.9349	0.055	0.0448	0
183	2019/10/10AM	Mimi	NA	NA	NA	NA	NA	rabbit
184	2019/10/10PM1	Mimi	9.9487	4.2566	NA	0.8032	0
185	2019/10/10PM2	Mimi	0.7604	0.2187	0.1325	0.1215	0
186	2019/10/11AM	Mimi	40.8188	14.6092	0.1413	0	0.0888
187	2019/10/11PM1	Mimi	25.1002	2.0518	0.4739	0.3185	0
188	2019/10/12AM	Mimi	49.6053	16.3407	0.119	0	0
189	2019/10/13-14	Mimi	NA	NA	NA	NA	NA	scat of two days merged
190	2019/10/14PM2	Mimi	0.9776	0	0	0	0
191	2019/10/15PM	Mimi	25.0323	0	1.472	0.5087	0.1036
192	2019/10/16AM	Mimi	39.4436	17.4285	0.2356	0	0.0485

## Sheet: data set
No.	sampling date	name	scat_weight	undigested	hair	s_plant	other	b_plant	a_plant	individual_period
1	2018/7/21	Supica	33.5	9.65	7.37	0.13	1.43	NA	0	f6_1
2	2018/7/21	Supica	40.42	10.93	7.03	0	0	0.13	0.045	f6_1
3	2018/7/23	Supica	22.21	6.42	3.03	0.045	0.31	0	0.071	f6_1
4	2018/7/24	Supica	28.71	8.45	3.83	0.071	2.39	0.045	0.56	f6_1
5	2018/7/25	Supica	20.17	6.57	0.85	0.56	1.13	0.071	0.088	f6_1
6	2018/7/26	Supica	29.52	8.16	4.92	0.088	2.39	0.56	0.018	f6_1
7	2018/7/27	Supica	26.05	6.84	2.74	0.018	2.22	0.088	0.15	f6_1
8	2018/7/28	Supica	23.08	9.19	1.92	0.15	0.45	0.018	0	f6_1
9	2018/7/29	Supica	30.14	2.9	3.64	0	0.13	0.15	0.063	f6_1
10	2018/7/29	Supica	15.95	4.34	2.11	0.063	0.23	0	0.091	f6_1
11	2018/7/30	Supica	19.15	4.06	2.65	0.091	0	0.063	NA	f6_1
12	2018/8/1	Supica	21.95	4.16	2.65	0.041	1.02	NA	NA	f6_1
13	2018/8/1	Supica	19.19	6.19	0.97	0.26	0.9	NA	NA	f6_1
14	2019/8/1PM	Supica	57.239	2.7043	0.9218	0	3.6375	NA	0	f6_2
15	2019/8/2PM	Supica	47.1006	4.6861	2.4052	0	6.5513	0	0.1623	f6_2
16	2019/8/3PM1	Supica	26.0134	1.107	1.3303	0.1623	7.5935	0	0.2725	f6_2
17	2019/8/6AM	Supica	45.7203	4.4545	1.8359	0.2725	0	0.1623	0	f6_2
18	2019/8/6PM	Supica	14.0322	0	1.9968	0	2.0098	0.2725	0.163	f6_2
19	2019/8/7PM	Supica	38.245	1.5615	0.4681	0.163	11.3339	0	0.1661	f6_2
20	2019/8/8PM	Supica	29.214	1.5522	1.6047	0.1661	4.8205	0.163	0.0001	f6_2
21	2019/8/9PM	Supica	32.6366	1.3943	2.0372	0.0001	2.3639	0.1661	0	f6_2
22	2019/8/10PM	Supica	54.5181	6.787	1.5055	0	20.3905	0.0001	0	f6_2
23	2019/8/12AM	Supica	23.5213	4.1152	0.1254	0	0	0	0.0206	f6_2
24	2019/8/13PM	Supica	59.3436	9.7035	2.6111	0.0206	2.8551	0	0	f6_2
25	2019/8/14PM	Supica	24.4244	4.2081	2.3977	0	1.4114	0.0206	NA	f6_2
26	2018/8/25	Yukko	75.21	7.57	0.84	0.54	0	NA	0	f4_1
27	2018/8/26	Yukko	44.16	7.88	2.05	0	0	0.54	0	f4_1
28	2018/8/27	Yukko	11.77	3.32	1.79	0	0	0	0.39	f4_1
29	2018/8/28	Yukko	40.08	8.17	1.99	0.39	0	0	0.42	f4_1
30	2018/8/29	Yukko	36.18	6.46	1.14	0.42	0	0.39	0.67	f4_1
31	2018/8/30	Yukko	34.18	5.75	1.42	0.67	0	0.42	0.35	f4_1
32	2018/8/31	Yukko	18.09	0.05	6.59	0.35	0.15	0.67	0.34	f4_1
33	2018/8/31	Yukko	45.13	3.27	0.044	0.34	0	0.35	0.12	f4_1
34	2018/9/1	Yukko	47.5	4.64	3.27	0.12	0	0.34	1.13	f4_1
35	2018/9/2	Yukko	56.12	4.48	2.57	1.13	0	0.12	0.48	f4_1
36	2018/9/4	Yukko	77.76	11.37	5.61	0.48	0	1.13	0	f4_1
37	2018/9/6	Yukko	59.91	7.84	6.39	0	0	0.48	NA	f4_1
38	2019/5/23AM	Yukko	103.844	1.7773	4.3792	0	0	0	0	f4_2
39	2019/5/24AM	Yukko	6.539	0	0.5345	0	0	0	0	f4_2
40	2019/5/25AM	Yukko	56.627	2.967	0.0106	0	0	0	0	f4_2
41	2019/5/26AM	Yukko	81.101	6.0473	3.3253	0	0	0	0.0148	f4_2
42	2019/5/26PM	Yukko	37.547	0.7032	0.4006	0.0148	0	0	0	f4_2
43	2019/5/27AM	Yukko	5.981	0.0542	1.3839	0	0	0.0148	0	f4_2
44	2019/5/28AM	Yukko	46.219	2.3925	0.7689	0	0	0	0.0007	f4_2
45	2019/5/28PM	Yukko	55.801	1.8914	1.9118	0.0007	0	0	0	f4_2
46	2019/5/29AM	Yukko	61.552	2.3305	0.9163	0	0	0.0007	0	f4_2
47	2019/5/29PM	Yukko	62.631	1.696	5.431	0	0	0	0.0319	f4_2
48	2019/5/30PM	Yukko	7.424	0.014	1.5324	0.0319	0	0	0.4851	f4_2
49	2019/5/31AM	Yukko	17.666	0	1.9695	0.4851	0	0.0319	0.043	f4_2
50	2019/6/1AM	Yukko	37.087	1.3652	2.0884	0.043	0	0.4851	0.0366	f4_2
51	2019/6/1PM	Yukko	85.0302	3.7755	1.4752	0.0366	4.9068	0.043	0.0214	f4_2
52	2019/6/2PM	Yukko	65.5918	2.962	2.0085	0.0214	7.4152	0.0366	0	f4_2
53	2019/6/3AM	Yukko	65.034	4.2435	5.4628	0	0	0.0214	0	f4_2
54	2019/6/4AM	Yukko	16.433	0.4187	3.5488	0	0	0	0.2572	f4_2
55	2019/6/4PM	Yukko	91.011	2.351	4.1931	0.2572	0	0	NA	f4_2
56	2019/8/26AM	Yukko	33.126	1.1185	2.6201	0.1848	0	NA	NA	f4_3
57	2019/8/28AM1	Yukko	51.6765	1.6686	0.2568	0	0	NA	NA	f4_3
58	2019/8/28AM2	Yukko	60.374	6.5336	1.2857	0.0882	0	NA	NA	f4_3
59	2019/8/30AM	Yukko	44.0674	0.4375	4.4717	0.2531	0	NA	0.03	f4_3
60	2019/8/30PM	Yukko	16.1596	0.8852	0.3306	0.03	6.4354	0.2531	0	f4_3
61	2019/8/31AM	Yukko	26.0966	0.3063	0	0	0	0.03	0.0079	f4_3
62	2019/8/31PM	Yukko	53.8523	2.5385	1.171	0.0079	0.6157	0	0	f4_3
63	2019/9/1AM	Yukko	66.1576	1.9828	1.707	0	0	0.0079	0.0668	f4_3
64	2019/9/2AM	Yukko	20.4725	0.9372	1.9081	0.0668	0	0	NA	f4_3
65	2019/9/2PM1	Yukko	39.8382	1.0363	0.7763	0	8.8562	NA	NA	f4_3
66	2019/9/2PM2	Yukko	16.2533	1.2198	1.5684	0.0219	1.7863	NA	NA	f4_3
67	2019/9/4AM1	Yukko	52.102	1.3715	0.6807	0	0	NA	NA	f4_3
68	2019/9/4AM2	Yukko	60.6288	2.0785	2.0852	0	0	NA	NA	f4_3
69	2019/5/23AM	Fubuki	37.343	4.0312	2.2944	0.4727	0	NA	0.0736	m4_1
70	2019/5/25AM	Fubuki	41.095	2.8221	7.8978	0.0736	0	0.4727	0	m4_1
71	2019/5/26AM	Fubuki	37.666	6.0476	1.769	0	0	0.0736	0	m4_1
72	2019/5/27AM	Fubuki	35.986	3.0472	1.2444	0	0	0	0	m4_1
73	2019/5/28AM	Fubuki	14.431	0.2392	0.3211	0	0	0	0.0003	m4_1
74	2019/5/29AM	Fubuki	47.419	5.1927	2.5982	0.0003	0	0	0	m4_1
75	2019/5/29PM	Fubuki	24.594	4.8078	2.1904	0	0	0.0003	0.0078	m4_1
76	2019/5/31AM	Fubuki	33.049	3.3769	11.8106	0.0078	0	0	0.0965	m4_1
77	2019/6/2AM	Fubuki	54.118	8.3471	3.7252	0.0965	0	0.0078	0	m4_1
78	2019/6/3AM	Fubuki	18.07	3.4541	0.2164	0	0	0.0965	0.0822	m4_1
79	2019/6/4AM	Fubuki	43.004	8.5009	6.9621	0.0822	0	0	NA	m4_1
80	2019/8/26AM	Fubuki	38.8963	6.5319	0.9577	0.8008	0	NA	0	m4_2
81	2019/8/27AM	Fubuki	11.702	0.8406	0	0	0	0.8008	0.1598	m4_2
82	2019/8/28AM	Fubuki	43.8647	6.6401	1.3664	0.1598	0	0	0.0978	m4_2
83	2019/8/29AM	Fubuki	37.5464	6.99	1.033	0.0978	0	0.1598	0.7075	m4_2
84	2019/8/30PM	Fubuki	53.7043	3.7414	2.9596	0.7075	7.3412	0.0978	0.1053	m4_2
85	2019/9/1AM	Fubuki	32.0238	4.2013	2.4757	0.1053	0	0.7075	0.2004	m4_2
86	2019/9/2AM	Fubuki	29.9438	4.161	0.6642	0.2004	0	0.1053	0.3022	m4_2
87	2019/9/3AM	Fubuki	30.9755	5.4779	0.933	0.3022	0	0.2004	0.2913	m4_2
88	2019/9/4AM	Fubuki	30.1683	2.0507	0.4253	0.2913	0	0.3022	NA	m4_2
89	2019/9/11AM	Akbar	36.2587	5.2116	0.0531	0.0742	10.3598	NA	0.3495	m5
90	2019/9/12AM	Akbar	26.0413	5.6867	0.205	0.3495	0	0.0742	0.2212	m5
91	2019/9/13AM	Akbar	11.2383	4.6225	0.1835	0.2212	0	0.3495	0.1149	m5
92	2019/9/14AM	Akbar	67.607	14.7181	0	0.1149	2.196	0.2212	0.3288	m5
93	2019/9/15AM	Akbar	64.2413	7.9886	0.1633	0.3288	9.1341	0.1149	0.3541	m5
94	2019/9/15PM	Akbar	28.1582	0.6249	0.1838	0.3541	0	0.3288	0.2387	m5
95	2019/9/16AM	Akbar	21.8369	2.1574	0.1925	0.2387	0	0.3541	0.3102	m5
96	2019/9/17AM	Akbar	51.6319	12.9627	0.3426	0.3102	0	0.2387	0.0444	m5
97	2019/9/18PM	Akbar	18.9747	2.8506	0.1895	0.0444	0.7857	0.3102	0	m5
98	2019/9/19PM	Akbar	42.3148	17.8879	0	0	7.9985	0.0444	0	m5
99	2019/9/20AM	Akbar	22.8193	9.4292	0.4784	0	0	0	0.0213	m5
100	2019/9/21AM1	Akbar	56.8931	9.2908	0.0237	0.0213	1.3143	0	0	m5
101	2019/9/21AM2	Akbar	21.7956	11.8525	0.0403	0	2.6099	0.0213	0	m5
102	2019/9/22AM	Akbar	9.2536	3.473	0	0	0	0	0	m5
103	2019/9/23AM	Akbar	44.7491	10.7778	0.3909	0	0	0	0.1388	m5
104	2019/9/24AM	Akbar	56.8184	21.3394	0.191	0.1388	0.1219	0	0.1493	m5
105	2019/9/25AM	Akbar	14.0854	2.1705	0.0947	0.1493	0	0.1388	NA	m5
106	2019/9/12AM	Syzym	51.6404	13.6352	4.165	0.1959	0.2949	NA	0	f5
107	2019/9/13AM	Syzym	20.1925	8.805	1.4986	0	0	0.1959	0.0769	f5
108	2019/9/14AM	Syzym	NA	4.3162	0.8499	0.0769	0	0	0.1446	f5
109	2019/9/14PM	Syzym	NA	13.8974	0.9892	0.1446	0	0.0769	NA	f5
110	2019/9/16AM	Syzym	30.8575	40.376	1.5692	0	0	NA	0.0017	f5
111	2019/9/17AM	Syzym	28.119	13.8865	0.6515	0.0017	0	0	0	f5
112	2019/9/17PM	Syzym	NA	7.387	0.78	0	0	0.0017	0.1947	f5
113	2019/9/18AM	Syzym	27.5033	18.7837	0.8577	0.1947	0	0	0.2693	f5
114	2019/9/18PM	Syzym	16.618	1.6342	1.7137	0.2693	1.3968	0.1947	0.0587	f5
115	2019/9/19AM	Syzym	25.7431	3.3965	1.2615	0.0587	0	0.2693	0.1332	f5
116	2019/9/20AM	Syzym	25.7163	13.4395	0.8741	0.1332	0	0.0587	0.4488	f5
117	2019/9/21AM	Syzym	18.3994	2.1659	0.5263	0.4488	0	0.1332	0	f5
118	2019/9/22AM	Syzym	15.7183	2.1539	1.0937	0	0	0.4488	0.0567	f5
119	2019/9/23AM	Syzym	21.7914	5.4354	1.8573	0.0567	0	0	0.0508	f5
120	2019/9/24AM	Syzym	53.7864	25.9951	0.9038	0.0508	0	0.0567	0	f5
121	2019/9/25AM	Syzym	15.5271	4.1816	0.9355	0	0	0.0508	NA	f5
122	2019/10/4PM	Asahi	22.3208	2.171	0.0821	0	0	0.047	0.2348	f1
123	2019/10/5AM	Asahi	63.4041	7.8508	1.527	0.2348	0	0	0.1438	f1
124	2019/10/5PM	Asahi	13.831	3.4236	0.8639	0.1438	0	0.2348	NA	f1
125	2019/10/7PM1	Asahi	25.773	7.927	0.7854	0.1018	0	NA	0	f1
126	2019/10/7PM2	Asahi	57.4594	0.1406	0.3951	0	0.438	0.1018	NA	f1
127	2019/10/12AM	Asahi	55.3878	1.2405	0.2586	0.3085	1.3942	NA	NA	f1
128	2019/10/12AM	Asahi	10.9962	0.1566	0.0468	0.0219	1.5022	NA		f1
129	2019/10/16AM	Asahi	52.2011	4.7138	0.2614	0.0202	0.0669	0.0219	NA	f1
130	2019/10/4PM	Mirucha	23.2358	1.9278	1.8533	0.0239	0.1307	NA	0.0218	f3
131	2019/10/5PM1	Mirucha	37.3247	3.2698	0.2321	0.0218	0.1693	0.0239	NA	f3
132	2019/10/9PM1	Mirucha	12.02	0	2.4124	0.0626	0.2271	NA	0.034	f3
133	2019/10/10PM1	Mirucha	15.7745	2.045	4.8242	0.034	0	NA	0.0152	f3
134	2019/10/10PM2	Mirucha	9.3539	0.3711	3.1975	0.0152	0.103	0.034	0.0468	f3
135	2019/10/11PM	Mirucha	32.7517	4.8644	1.1393	0.0468	0.7656	0.0152	NA	f3
136	2019/10/15PM	Mirucha	24.7386	0	3.2384	0.048	1.0561	NA	NA	f3
137	2019/10/4PM1	Mimi	22.6463	5.5499	0.231	0	0.0547	0.4062	0	f2
138	2019/10/4PM2	Mimi	6.205	1.7476	0	0	0	0	0.0563	f2
139	2019/10/5AM	Mimi	72.7911	15.1392	0.0933	0.0563	0	0	0.0074	f2
140	2019/10/5PM1	Mimi	6.0015	1.2435	0.3975	0.0074	0.1064	0.0563	NA	f2
141	2019/10/9PM1	Mimi	18.3104	1.8608	1.9984	0.06	0	NA	0	f2
142	2019/10/9PM3	Mimi	5.2692	1.9349	0.055	0	0	0.06	NA	f2
143	2019/10/11AM	Mimi	40.8188	14.6092	0.1413	0.0888	0	0	0	f2
144	2019/10/11PM1	Mimi	25.4187	2.0518	0.4739	0	0.3185	0.0888	NA	f2
145	2019/10/12AM	Mimi	49.6053	16.3407	0	0	0	NA	NA	f2
146	2019/10/15PM	Mimi	25.0323	0	1.472	0.1036	0.5087	NA	0.0485	f2
147	2019/10/16AM	Mimi	39.4436	17.4285	0.2356	0.0485	0	0.1036	NA	f2

## Sheet: raw data_ higashiyama
ID	Date	name	sample_weight	scat_weight	undigested	hair	s_plant	other	individual_period
H1	3/2AM	Rian	44.473	44.473	2.378	0.1	0	0	f7
H2	3/3AM	Rian	14.331	14.331	1.346	2.437	0	0	f7
H3	3/3PM	Rian	8.288	8.14	0.031	3.219	0	0.148	f7
H4	3/4AM	Rian	68.58	68.573	4.101	2.767	0	0.007	f7
H5	3/4PM	Rian	32.761	24.689	5.883	0.161	0	8.072	f7
H6	3/5AM	Rian	78.485	78.485	15.041	1.171	0	0	f7
H7	3/5PM	Rian	11.629	10.949	4.57	0.241	0	0.68	f7
H8	3/6AM	Rian	61.546	61.546	5.42	5.069	0	0	f7
H9	3/7AM	Rian	33.488	33.488	4.617	1.58	0	0	f7
H10	3/8AM	Rian	59.967	59.967	9.592	0.284	0	0	f7
H11	3/9AM	Rian	50.969	50.969	5.896	0.114	0	0	f7
H12	3/10AM	Rian	15.299	15.299	2.024	2.998	0	0	f7
H13	3/10PM	Rian	3.353	3.353	0	0.673	0	0	f7
H14	3/11AM	Rian	59.639	59.639	3.437	3.964	0	0	f7
H15	3/2AM	Yukichi	29.419	29.419	8.825	0.931	0	0	m6
H16	3/3PM	Yukichi	19.864	19.015	2.133	3.198	0	0.849	m6
H17	3/4PM	Yukichi	95.221	94.198	3.912	2.737	0.276	1.023	m6
H18	3/5AM	Yukichi	19.88	19.752	2.346	1.427	0.499	0.128	m6
H19	3/5PM	Yukichi	42.765	42.098	7.119	0.362	0	0.667	m6
H20	3/6AM	Yukichi	39.442	39.442	9.198	2.225	0	0	m6
H21	3/7AM	Yukichi	11.016	11.016	2.294	1.697	0	0	m6
H22	3/10AM	Yukichi	18.044	17.887	3.565	1.958	0.157	0	m6
H23	3/10PM	Yukichi	13.707	13.349	2.345	1.692	0	0.358	m6
H24	3/2PM1	unidentifed	28.555	28.298	11.252	3.413	0	0.257
H25	3/2PM2	Yukichi	41.335	40.178	5.537	0.443	0	1.157	m6
H26	3/6PM1	unidentified	8.477	8.025	1.697	1.018	0	0.452
H27	3/6PM2	Yukichi	48.202	47.408	4.839	0	0	0.794	m6
H28	3/7PM1	unidentified	7.784	7.151	0.514	1.718	0	0.633
H29	3/7PM2	Yukichi	32.124	31.322	3.827	0	0	0.802	m6
H30	3/8PM	Yukichi	61.262	58.271	6.845	4.377	0.041	2.95	m6
H31	3/9PM1	Yukichi	16.339	15.965	1.571	0.033	0	0.374	m6
H32	3/9PM2	Yukichi	42.198	42.131	8.081	0.066	0	0.067	m6

## Sheet: data set_ higashiyama
Date	name	scat_weight	undigested	hair	s_plant	b_plant	a_plant	individual_period
3/2AM	Rian	44.473	2.378	0.1	0	NA	NA	f7
3/3AM	Rian	14.331	1.346	2.437	0	NA	NA	f7
3/3PM	Rian	8.14	0.031	3.219	0	NA	NA	f7
3/4AM	Rian	68.573	4.101	2.767	0	NA	NA	f7
3/4PM	Rian	24.689	5.883	0.161	0	NA	NA	f7
3/5AM	Rian	78.485	15.041	1.171	0	NA	NA	f7
3/5PM	Rian	10.949	4.57	0.241	0	NA	NA	f7
3/6AM	Rian	61.546	5.42	5.069	0	NA	NA	f7
3/7AM	Rian	33.488	4.617	1.58	0	NA	NA	f7
3/8AM	Rian	59.967	9.592	0.284	0	NA	NA	f7
3/9AM	Rian	50.969	5.896	0.114	0	NA	NA	f7
3/10AM	Rian	15.299	2.024	2.998	0	NA	NA	f7
3/10PM	Rian	3.353	0	0.673	0	NA	NA	f7
3/11AM	Rian	59.639	3.437	3.964	0	NA	NA	f7
3/2AM	Yukichi	29.419	8.825	0.931	0	NA	NA	m6
3/2PM2	Yukichi	40.178	5.537	0.443	0	NA	0	m6
3/3PM	Yukichi	19.015	2.133	3.198	0	NA	0.276	m6
3/4PM	Yukichi	94.198	3.912	2.737	0.276	0	0.499	m6
3/5AM	Yukichi	19.752	2.346	1.427	0.499	0.276	0	m6
3/5PM	Yukichi	42.098	7.119	0.362	0	0.499	0	m6
3/6AM	Yukichi	39.442	9.198	2.225	0	0	NA	m6
3/6PM2	Yukichi	47.408	4.839	0	0	NA	0	m6
3/7AM	Yukichi	11.016	2.294	1.697	0	0	NA	m6
3/7PM2	Yukichi	31.322	3.827	0	0	NA	0	m6
3/8PM	Yukichi	58.271	6.845	4.377	0.041	0	0.041	m6
3/9PM1	Yukichi	15.965	1.571	0.033	0	0.041	0	m6
3/9PM2	Yukichi	42.131	8.081	0.066	0	0	0	m6
3/10AM	Yukichi	17.887	3.565	1.958	0.157	0	0.157	m6
3/10PM	Yukichi	13.349	2.345	1.692	0	0.157	NA	m6
