# Supplementary material for: The relationship between plant-eating and hair evacuation in snow leopards (Panthera uncia)
Source: PLoS One. 2020 Jul 31;15(7):e0236635. doi: 10.1371/journal.pone.0236635 (PMC7394552; doi:10.1371/journal.pone.0236635)
Supplement: S3 File — (XLSX) [file pone.0236635.s004.xlsx]

## Sheet: Model1
ShinyStan
	n_eff	Rhat	mean	mcse	sd	0.025	0.25	0.5	0.75	0.975
(Intercept)	5251	1	1.726	0.005	0.386	1.046	1.458	1.698	1.96	2.549
s_plant	4926	1	0.685	0.014	0.974	-0.97	0.038	0.58	1.238	2.869
b[(Intercept) individual_period:f1]	7835	1	-0.141	0.009	0.796	-1.538	-0.698	-0.189	0.34	1.586
b[s_plant individual_period:f1]	7423	1.001	0.043	0.01	0.829	-1.607	-0.331	0.011	0.387	1.834
b[(Intercept) individual_period:f2]	2567	1.002	-1.128	0.013	0.681	-2.223	-1.569	-1.225	-0.792	0.486
b[s_plant individual_period:f2]	7296	1	-0.115	0.011	0.979	-2.262	-0.556	-0.057	0.364	1.802
b[(Intercept) individual_period:f3]	7660	1	0.409	0.009	0.821	-0.972	-0.147	0.324	0.876	2.238
b[s_plant individual_period:f3]	6844	1	0.041	0.011	0.888	-1.767	-0.318	0.014	0.388	2.035
b[(Intercept) individual_period:f4_1]	8110	1	0.536	0.007	0.669	-0.642	0.083	0.483	0.918	2.014
b[s_plant individual_period:f4_1]	7933	1	0.127	0.008	0.754	-1.347	-0.241	0.07	0.45	1.866
b[(Intercept) individual_period:f4_2]	7170	1	0.465	0.007	0.568	-0.567	0.089	0.432	0.814	1.67
b[s_plant individual_period:f4_2]	7916	1	0.047	0.009	0.808	-1.582	-0.308	0.02	0.38	1.815
b[(Intercept) individual_period:f4_3]	6469	1	-0.237	0.009	0.714	-1.495	-0.721	-0.298	0.181	1.308
b[s_plant individual_period:f4_3]	7844	1	-0.017	0.009	0.82	-1.799	-0.35	-0.004	0.343	1.633
b[(Intercept) individual_period:f5]	6722	1	-0.352	0.007	0.555	-1.39	-0.713	-0.375	-0.009	0.817
b[s_plant individual_period:f5]	7628	1	-0.071	0.009	0.782	-1.794	-0.408	-0.044	0.275	1.557
b[(Intercept) individual_period:f6_1]	7298	1	0.899	0.008	0.683	-0.266	0.426	0.838	1.296	2.42
b[s_plant individual_period:f6_1]	7899	1.001	0.029	0.011	0.958	-1.94	-0.393	0.019	0.435	2.107
b[(Intercept) individual_period:f6_2]	6445	1	0.1	0.007	0.601	-0.993	-0.308	0.065	0.465	1.364
b[s_plant individual_period:f6_2]	8278	1	0.001	0.009	0.81	-1.713	-0.337	0.004	0.34	1.652
b[(Intercept) individual_period:m4_1]	6679	1.001	0.974	0.008	0.688	-0.211	0.501	0.91	1.373	2.53
b[s_plant individual_period:m4_1]	7558	1	0.111	0.011	0.945	-1.771	-0.322	0.056	0.526	2.249
b[(Intercept) individual_period:m4_2]	7563	1	-0.113	0.008	0.685	-1.342	-0.566	-0.154	0.296	1.353
b[s_plant individual_period:m4_2]	7217	1	0.1	0.009	0.762	-1.377	-0.257	0.038	0.399	1.942
b[(Intercept) individual_period:m5]	5163	1	-1.498	0.006	0.401	-2.348	-1.748	-1.473	-1.229	-0.775
b[s_plant individual_period:m5]	4449	1	-0.279	0.013	0.891	-2.262	-0.741	-0.2	0.241	1.388
b[(Intercept) individual_period:m6]	7779	1	0.078	0.008	0.663	-1.106	-0.365	0.031	0.467	1.523
b[s_plant individual_period:m6]	7567	1	0.071	0.009	0.806	-1.485	-0.298	0.024	0.397	1.873
shape	7226	1	0.722	0.001	0.09	0.557	0.66	0.718	0.78	0.908
Sigma[individual_period:(Intercept),(Intercept)]	4939	1	1.013	0.01	0.696	0.265	0.566	0.843	1.255	2.801
Sigma[individual_period:s_plant,(Intercept)]	5808	1	0.04	0.007	0.557	-1.093	-0.181	0.031	0.27	1.177
Sigma[individual_period:s_plant,s_plant]	3785	1	0.797	0.019	1.187	0.012	0.146	0.405	0.944	3.905
mean_PPD	9574	1	1.795	0.003	0.329	1.24	1.566	1.763	1.99	2.529
log-posterior	2556	1.002	-187.777	0.101	5.091	-198.686	-190.979	-187.506	-184.195	-178.821

## Sheet: Model2
ShinyStan
	n_eff	Rhat	mean	mcse	sd	0.025	0.25	0.5	0.75	0.975
(Intercept)	6686	1	1.697	0.005	0.369	1.062	1.443	1.664	1.92	2.511
b_plant	5725	1	0.852	0.012	0.901	-0.639	0.233	0.749	1.377	2.938
b[(Intercept) individual_period:f1]	9469	1	-0.058	0.008	0.758	-1.382	-0.582	-0.116	0.398	1.623
b[b_plant individual_period:f1]	9225	1	-0.023	0.008	0.799	-1.718	-0.355	-0.016	0.317	1.645
b[(Intercept) individual_period:f2]	3232	1.001	-1.131	0.011	0.635	-2.202	-1.542	-1.21	-0.806	0.331
b[b_plant individual_period:f2]	7289	1	-0.197	0.01	0.841	-2.032	-0.626	-0.146	0.242	1.459
b[(Intercept) individual_period:f3]	9539	1	0.371	0.008	0.757	-0.908	-0.144	0.294	0.799	2.077
b[b_plant individual_period:f3]	9842	1	0.073	0.008	0.798	-1.601	-0.278	0.039	0.415	1.764
b[(Intercept) individual_period:f4_1]	8864	1	0.418	0.007	0.655	-0.758	-0.024	0.376	0.808	1.847
b[b_plant individual_period:f4_1]	8450	1	0.227	0.008	0.698	-1.01	-0.131	0.13	0.529	1.861
b[(Intercept) individual_period:f4_2]	8625	1	0.452	0.006	0.542	-0.547	0.09	0.422	0.786	1.611
b[b_plant individual_period:f4_2]	9167	1	0.124	0.008	0.768	-1.417	-0.229	0.07	0.457	1.796
b[(Intercept) individual_period:f4_3]	7133	1	-0.217	0.008	0.694	-1.42	-0.687	-0.265	0.186	1.34
b[b_plant individual_period:f4_3]	8291	1	-0.094	0.009	0.795	-1.875	-0.434	-0.046	0.26	1.511
b[(Intercept) individual_period:f5]	7606	1	-0.349	0.006	0.536	-1.402	-0.697	-0.358	-0.018	0.762
b[b_plant individual_period:f5]	7822	1	-0.088	0.008	0.718	-1.628	-0.413	-0.054	0.233	1.37
b[(Intercept) individual_period:f6_1]	9457	1	0.824	0.007	0.658	-0.294	0.384	0.761	1.205	2.306
b[b_plant individual_period:f6_1]	8817	1	0.267	0.009	0.857	-1.336	-0.163	0.163	0.627	2.298
b[(Intercept) individual_period:f6_2]	7861	1	0.095	0.007	0.587	-0.967	-0.29	0.064	0.442	1.369
b[b_plant individual_period:f6_2]	9569	1	0.05	0.007	0.722	-1.373	-0.277	0.019	0.343	1.712
b[(Intercept) individual_period:m4_1]	9449	1	0.892	0.007	0.653	-0.225	0.454	0.833	1.258	2.359
b[b_plant individual_period:m4_1]	8496	1	0.281	0.009	0.871	-1.231	-0.158	0.175	0.634	2.257
b[(Intercept) individual_period:m4_2]	8576	1	-0.034	0.007	0.641	-1.186	-0.461	-0.079	0.348	1.317
b[b_plant individual_period:m4_2]	8892	1	-0.078	0.008	0.716	-1.619	-0.396	-0.049	0.25	1.413
b[(Intercept) individual_period:m5]	6420	1	-1.458	0.005	0.385	-2.286	-1.691	-1.43	-1.197	-0.786
b[b_plant individual_period:m5]	5323	1	-0.519	0.012	0.846	-2.454	-0.972	-0.406	0.022	0.933
b[(Intercept) individual_period:m6]	9000	1	0.136	0.007	0.627	-0.972	-0.285	0.095	0.503	1.52
b[b_plant individual_period:m6]	9601	1	-0.048	0.008	0.768	-1.676	-0.376	-0.021	0.299	1.537
shape	8595	1	0.724	0.001	0.088	0.563	0.663	0.721	0.782	0.906
Sigma[individual_period:(Intercept),(Intercept)]	5809	1.001	0.92	0.008	0.616	0.236	0.516	0.766	1.137	2.53
Sigma[individual_period:b_plant,(Intercept)]	6471	1	0.157	0.006	0.472	-0.731	-0.064	0.115	0.354	1.232
Sigma[individual_period:b_plant,b_plant]	5134	1.001	0.726	0.015	1.048	0.01	0.142	0.38	0.889	3.644
mean_PPD	9877	1	1.787	0.003	0.324	1.237	1.556	1.757	1.986	2.511
log-posterior	2716	1.002	-187.717	0.096	4.994	-198.212	-190.906	-187.425	-184.143	-179.035

## Sheet: Model3
ShinyStan
	n_eff	Rhat	mean	mcse	sd	0.025	0.25	0.5	0.75	0.975
(Intercept)	6070	1	1.743	0.005	0.388	1.061	1.476	1.711	1.981	2.601
a_plant	5361	1	0.673	0.015	1.105	-1.142	-0.086	0.533	1.29	3.255
b[(Intercept) individual_period:f1]	8275	1	-0.092	0.009	0.806	-1.5	-0.642	-0.156	0.379	1.722
b[a_plant individual_period:f1]	7829	1	-0.03	0.009	0.833	-1.862	-0.391	-0.018	0.32	1.756
b[(Intercept) individual_period:f2]	3112	1.001	-1.186	0.012	0.652	-2.294	-1.605	-1.259	-0.862	0.337
b[a_plant individual_period:f2]	4064	1	-0.182	0.016	1.018	-2.552	-0.644	-0.097	0.344	1.798
b[(Intercept) individual_period:f3]	8825	1	0.395	0.009	0.817	-0.966	-0.158	0.313	0.859	2.291
b[a_plant individual_period:f3]	8197	1.001	0.051	0.009	0.845	-1.701	-0.312	0.018	0.393	2.026
b[(Intercept) individual_period:f4_1]	8293	1	0.583	0.007	0.668	-0.586	0.141	0.533	0.965	2.054
b[a_plant individual_period:f4_1]	8069	1	0.102	0.009	0.772	-1.355	-0.265	0.045	0.43	1.853
b[(Intercept) individual_period:f4_2]	8805	1	0.442	0.006	0.572	-0.636	0.07	0.411	0.788	1.652
b[a_plant individual_period:f4_2]	8529	1	0.07	0.009	0.811	-1.564	-0.281	0.035	0.398	1.854
b[(Intercept) individual_period:f4_3]	7747	1	-0.265	0.008	0.711	-1.501	-0.748	-0.329	0.157	1.312
b[a_plant individual_period:f4_3]	8410	1	0.002	0.009	0.844	-1.728	-0.355	-0.008	0.343	1.834
b[(Intercept) individual_period:f5]	7145	1	-0.366	0.007	0.555	-1.428	-0.727	-0.383	-0.025	0.798
b[a_plant individual_period:f5]	8755	1	-0.067	0.008	0.772	-1.764	-0.389	-0.035	0.273	1.549
b[(Intercept) individual_period:f6_1]	8357	1	0.869	0.007	0.68	-0.282	0.4	0.805	1.257	2.422
b[a_plant individual_period:f6_1]	8776	1	0.118	0.009	0.882	-1.679	-0.301	0.061	0.486	2.072
b[(Intercept) individual_period:f6_2]	8527	1	0.097	0.007	0.615	-1.021	-0.311	0.064	0.466	1.43
b[a_plant individual_period:f6_2]	8884	1	0.002	0.008	0.788	-1.674	-0.33	0	0.319	1.726
b[(Intercept) individual_period:m4_1]	8285	1	0.941	0.007	0.679	-0.189	0.476	0.876	1.334	2.477
b[a_plant individual_period:m4_1]	8732	1	0.116	0.01	0.948	-1.79	-0.312	0.069	0.525	2.176
b[(Intercept) individual_period:m4_2]	8446	1	-0.042	0.007	0.651	-1.212	-0.481	-0.076	0.337	1.362
b[a_plant individual_period:m4_2]	8680	1	-0.042	0.008	0.746	-1.601	-0.374	-0.025	0.277	1.508
b[(Intercept) individual_period:m5]	5995	1	-1.517	0.005	0.398	-2.404	-1.758	-1.485	-1.24	-0.806
b[a_plant individual_period:m5]	6661	1	-0.18	0.011	0.907	-2.177	-0.644	-0.122	0.328	1.556
b[(Intercept) individual_period:m6]	9030	1	0.071	0.007	0.668	-1.132	-0.37	0.026	0.457	1.53
b[a_plant individual_period:m6]	8310	1	0.102	0.009	0.789	-1.374	-0.265	0.033	0.408	1.891
shape	8146	1	0.724	0.001	0.088	0.562	0.662	0.72	0.781	0.903
Sigma[individual_period:(Intercept),(Intercept)]	4679	1	1.018	0.01	0.688	0.269	0.57	0.84	1.257	2.753
Sigma[individual_period:a_plant,(Intercept)]	6587	1	0.055	0.007	0.554	-1.04	-0.173	0.039	0.286	1.206
Sigma[individual_period:a_plant,a_plant]	4528	1	0.799	0.017	1.176	0.011	0.142	0.405	0.98	4.023
mean_PPD	9831	1	1.806	0.003	0.332	1.257	1.575	1.771	2.004	2.539
log-posterior	2718	1	-188	0.096	5.011	-198.804	-191.133	-187.712	-184.446	-179.239
